# Supplementary material for: Synthesis and Evaluation of Antiproliferative Activity, Topoisomerase IIα Inhibition, DNA Binding and Non-Clinical Toxicity of New Acridine–Thiosemicarbazone Derivatives
Source: Pharmaceuticals (Basel). 2022 Sep 2;15(9):1098. doi: 10.3390/ph15091098 (PMC9506480; doi:10.3390/ph15091098)
Supplement: Supplementary file 1 [file pharmaceuticals-15-01098-s001.zip]

Archive with 1 entries (1 files):
- pharmaceuticals-1829120-supplementary.pdf
